# Supplementary material for: Cooling-Rate Computer Simulations for the Description of Crystallization of Organic Phase-Change Materials
Source: Int J Mol Sci. 2022 Nov 23;23(23):14576. doi: 10.3390/ijms232314576 (PMC9737975; doi:10.3390/ijms232314576)
Supplement: Supplementary file 1 [file ijms-23-14576-s001.zip]

Archive with 1 entries (1 files):
- ijms-2017841-supplementary.pdf
